# Supplementary material for: A Novel GATA1 Variant in the C-Terminal Zinc Finger Compared with the Platelet Phenotype of Patients with A Likely Pathogenic Variant in the N-Terminal Zinc Finger
Source: Cells. 2022 Oct 14;11(20):3223. doi: 10.3390/cells11203223 (PMC9600848; doi:10.3390/cells11203223)
Supplement: Supplementary file 1 [file cells-11-03223-s001.zip]

Archive with 1 entries (1 files):
- cells-1861055-supplementary.pdf
